# Supplementary material for: High Fat Diet-Induced Obesity Dysregulates Splenic B Cell Mitochondrial Activity
Source: Nutrients. 2023 Nov 17;15(22):4807. doi: 10.3390/nu15224807 (PMC10675399; doi:10.3390/nu15224807)
Supplement: Supplementary file 1 [file nutrients-15-04807-s001.zip]

Archive with 1 entries (1 files):
- nutrients-2693776-supplementary.pdf
